# Supplementary material for: Tetraspanin 4 stabilizes membrane swellings and facilitates their maturation into migrasomes
Source: Nat Commun. 2023 Feb 23;14:1037. doi: 10.1038/s41467-023-36596-9 (PMC9950420; doi:10.1038/s41467-023-36596-9)
Supplement: Supplementary file 11 — Source Data [file 41467_2023_36596_MOESM11_ESM.xlsx]

## Sheet: Figure 1C
Original data
		Normalized fluorescent intensity (%)
	Time [min]	Tspan4-GFP	FM 4-64
	1.09407	3.27702	0
	5.07567	0.288072	14.1879
	9.20023	3.83318	15.4126
	13.1722	3.90062	21.8568
	17.1766	0	25.1393
	21.1795	5.45088	49.0591
	25.1883	10.4888	40.5545
	29.1696	9.05344	44.5926
	33.1761	19.0585	47.548
	37.1808	33.214	53.4809
	41.176	55.4346	68.7713
	45.1763	68.7359	85.6925
	49.1604	81.6109	70.272
	53.1676	100	100

## Sheet: Figure 1D
Original data
Cell number	Amount of total newly formed migrasomes	Amount of different kinds of migrasomes					Percentage of different kinds of migrasomes (%)
		Red-Yellow	Red-Red	Green-Green	Yellow-Yellow		Red-Yellow	Red-Red	Green-Green	Yellow-Yellow
1#	21	15	1	0	5		71.4286	4.7619	0	23.8095
2#	25	18	0	0	7		72	0	0	28
3#	45	34	4	0	7		75.5556	8.88889	0	15.5556
4#	12	8	1	0	3		66.6667	8.33333	0	25
5#	42	34	0	0	8		80.9524	0	0	19.0476
6#	13	7	0	3	3		53.8462	0	23.0769	23.0769
7#	13	11	0	0	2		84.6154	0	0	15.3846
8#	41	33	0	0	8		80.4878	0	0	19.5122
9#	28	25	0	0	3		89.2857	0	0	10.7143
10#	12	10	0	0	2		83.3333	0	0	16.6667
First time
Second time
Third time

## Sheet: Figure 3B
	First expermint	second expermint	third experiment
	Vesicle1	Vescile2	Vesciel3	Vesicle4
	Tube1 GFP/DiI intensity	Tube2 GFP/DiI intensity	Tube3 GFP/DiI intensity	Tube4 GFP/DiI intensity	Average	stdev	STDEV of the mean
	1.89356	1.93548	1.5006	1.62734	1.73924	0.2096	0.1048
	1.79826	1.23256	1.36797	2.23287	1.65791	0.452866	0.226433
	1.67832	1.93103	1.07197	1.55165	1.55824	0.360505	0.180252
	2.31864	1.74194	1.35768	2.19158	1.90246	0.439449	0.219725
	1.70349	1.64706	2.15995	1.26511	1.6939	0.366674	0.183337
	2.00361	1.5	2.39558	1.69121	1.8976	0.391538	0.195769
	1.75672	1.82759	2.3261	2.29594	2.05159	0.301212	0.150606
	1.97948	2.16667	2.87993	2.66493	2.42275	0.420214	0.210107
	1.56186	2	2.39256	2.72485	2.16982	0.502039	0.251019
	1.23286	1.80645	1.54282	1.57436	1.53912	0.235597	0.117799
	1.27706	1.40476	1.87196	1.02676	1.39513	0.35454	0.17727
	1.5967	1.93548	1.65596	1.22997	1.60453	0.290134	0.145067
	1.46009	1.26829	1.15955	1.24168	1.2824	0.127176	0.0635879
	1.54576	1.125	0.814135	1.09093	1.14396	0.301883	0.150941
	1.25881	1.54286	0.568408	0.655983	1.00652	0.471214	0.235607
	0.86949	1.4186	0.470389	0.663611	0.855524	0.409233	0.204616
	0.638809	0.793651	0.401133	0.438511	0.568026	0.18307	0.0915351
	0.42575	0.565789	0.378822	0.390197	0.44014	0.0861183	0.0430591
	0.294581	0.479167	0.282851	0.325469	0.345517	0.090895	0.0454475
	0.337666	0.355556	0.300752	0.379533	0.343377	0.0331917	0.0165958
	0.247416	0.236025	0.286193	0.386021	0.288914	0.0682069	0.0341034
	0.272415	0.345455	0.330659	0.329921	0.319612	0.0322681	0.016134
	0.257125	0.278075	0.40895	0.413989	0.339535	0.0835278	0.0417639
	0.30606	0.272251	0.351352	0.419829	0.337373	0.0638116	0.0319058
	0.252879	0.254902	0.329676	0.353991	0.297862	0.0517417	0.0258709
	0.243191	0.289216	0.401568	0.415764	0.337435	0.0845687	0.0422844
	0.268361	0.252525	0.390848	0.41204	0.330943	0.08212	0.04106
	0.314571	0.279188	0.398241	0.465029	0.364257	0.0836966	0.0418483
	0.338599	0.286458	0.33381	0.484752	0.360905	0.0858529	0.0429264
	0.340746	0.287234	0.385468	0.386562	0.350002	0.0469749	0.0234875
	0.257627	0.291005	0.298279	0.345721	0.298158	0.0363144	0.0181572
	0.237134	0.256158	0.460789	0.302762	0.31421	0.101534	0.0507669
	0.2362	0.312821	0.351352	0.325862	0.306559	0.0495601	0.02478
	0.247051	0.28125	0.361792	0.347671	0.309441	0.0544347	0.0272174
	0.241711	0.285714	0.273097	0.35142	0.287986	0.0461592	0.0230796
	0.229316	0.259615	0.26295	0.316759	0.26716	0.0363634	0.0181817
	0.253922	0.276699	0.335361	0.474417	0.335099	0.0990113	0.0495057
	0.247321	0.231111	0.388791	0.517004	0.346057	0.134177	0.0670884
	0.380883	0.26556	0.390452	0.686193	0.430772	0.17949	0.0897448
	0.360641	0.245098	0.509748	1.16847	0.570989	0.41279	0.206395
	0.582116	0.238938	0.669584	1.09877	0.647353	0.35371	0.176855
	0.949998	0.295918	0.987405	1.23908	0.8681	0.402475	0.201238
	1.33107	0.347561	1.43997	1.38225	1.12521	0.520339	0.260169
	1.54996	0.342105	1.29597	1.78669	1.24368	0.633572	0.316786
	1.52748	0.457627	2.15995	1.96795	1.52825	0.761274	0.380637
	1.79418	0.712329	1.91696	1.54625	1.49243	0.542443	0.271221
	1.38328	1.25862	1.5006	1.43318	1.39392	0.10221	0.0511048
	1.42057	2.13953	1.36797	1.24754	1.5439	0.403638	0.201819
	1.47252	1.56604	2.13454	1.7608	1.73347	0.293104	0.146552
	1.62218	1.54	2.07355	1.29147	1.6318	0.326339	0.163169
	1.48482	2.28571	2.13295	2.21394	2.02936	0.368349	0.184174
	1.60614	1.92453	2.72694	1.72196	1.99489	0.505457	0.252729
	1.97084	2.08696	1.81436	1.47596	1.83703	0.265363	0.132682
	1.58089	1.70492	1.83596	1.30484	1.60665	0.226564	0.113282
	1.75968	1.77419	1.88996	1.22997	1.66345	0.294808	0.147404
	1.87182	1.54545	1.46501	1.39396	1.56906	0.211112	0.105556
	1.36094	1.61905	1.83596	1.69736	1.62833	0.199547	0.0997735

## Sheet: Figure4B
Figure4B	NRK																																				time (min)	time error	time error SEM	sorintg	precentage increase	precentage increase error	precentage increase error SEM
	swelling 1	Vesicle1	First expermint		swelling 2	Vesicle2	First expermint		swelling 3	Vesicle2	First expermint		swelling 4	Vesicle3	second expermint		swelling 5	Vesicle3	second expermint		swelling 6	Vesicle4	third experiment		swelling 7	Vesicle4	third experiment		swelling 8	Vesicle5	fourth experiment		swelling 9	Vesicle6	fourth experiment		2.98665	0.365925	0.121975	1.3755	45.3983	26.4944	8.83146
	time (sec)	sorting	precentage increase		time (sec)	sorting	precentage increase		time (sec)	sorting	precentage increase		time (sec)	sorting	precentage increase		time (sec)	sorting	precentage increase		time (sec)	sorting	precentage increase		time (sec)	sorting	precentage increase		time (sec)	sorting	precentage increase		time (sec)	sorting	precentage increase		5.30772	0.66521	0.221737	1.6429	73.4325	40.5366	13.5122
	0	0.556461	2.23594e-06		6.446	0.673208	0.0309673		0	0.540078	0.0145127		0	1.21755	0.00410587		0	1.34946	0.0344337		0	1.31529	0.000541935		0	1.09303	-4.0259e-05		0	1.02404	0.000351256		5.77	0.661718	0.00118118		7.90208	0.547535	0.22353	1.94703	92.5132	36.0711	14.726
	6.446	0.573265	3.01982		30.58	0.524009	-22.1383		202	0.722708	33.8349		27.23	2.11555	73.762		27.23	1.45809	8.08709		49.451	1.43534	9.12784		5.725	1.09872	0.520739		5.37	1.26139	23.1776		11.54	0.776265	17.312		9.50161	0.984238	0.372007	2.09319	119.13	47.5616	17.9766
	12.892	0.634276	13.9839		134.979	0.867805	28.9457		215.537	0.846431	56.7464		57.837	2.52656	107.52		57.837	2.16057	60.1611		97.226	1.45826	10.8709		11.45	1.15618	5.77783		10.74	1.36141	32.9454		17.31	0.775738	17.2323
	19.338	0.617491	10.9675		188.673	0.867152	28.8488		242.54	0.757224	40.2267		80.052	2.33017	91.3895		80.052	2.88224	113.657		140.26	1.38834	5.55439		17.175	1.13822	4.13433		16.11	1.26781	23.805		23.08	0.758568	14.6375
	25.784	0.521782	-6.23212		239.576	1.13275	68.3139		262.66	0.787542	45.841		102.895	2.25429	85.1576		102.895	3.06378	127.115		193.194	1.58959	20.8556		22.9	1.22032	11.6456		21.48	1.45613	42.1949		34.9	0.719037	8.66341
	32.23	0.577216	3.72988		315.788	1.12349	66.9372		276.651	0.895779	65.885		131.433	2.32201	90.7194		131.433	2.60515	93.1173		239.776	1.45511	10.6312		28.625	1.236	13.0801		26.85	1.47532	44.0687		61.4	0.773764	16.934
	38.676	0.537323	-3.43921		398.14	1.02846	52.8171		316.9	0.828047	53.342		187.737	1.78333	46.475		187.737	3.17106	135.067		287.11	1.34236	2.05897		34.35	1.2173	11.3697		75	1.46987	43.5365		102.5	0.99942	51.036
	45.122	0.567228	1.9349		512.379	1.49861	122.677		349.067	0.853993	58.1469		218.48	2.3322	91.5561		218.48	3.20349	137.472		366.9	1.57422	19.687		40.075	1.22698	12.2547		102.2	1.13177	10.5198		173.9	1.13209	71.0848
	51.568	0.521388	-6.30283						400.936	0.909236	68.3771		278.288	2.59562	113.193		278.288	3.84388	184.943		444.25	1.46602	11.4604		45.8	1.2426	13.6838		156.2	1.93053	88.5207		218.2	1.13474	71.4854
	58.014	0.5987	7.59059						455.13	1.06509	97.2381		311.247	2.92169	139.974		311.247	3.19099	136.545		531.243	2.12832	61.8151		62.75	1.1559	5.75201		187.1	1.70134	66.1398		280.9	1.19826	81.0847
	64.46	0.572852	2.94562						510.343	0.877085	62.4231		350.64	2.18267	79.2746		350.64	3.19811	137.072		588.8	1.8065	37.3473		132.35	1.33254	21.9123		206.8	1.78173	73.9907
	70.906	0.570753	2.56834						545.796	1.01363	87.7094		388.581	2.41893	98.6804		388.581	3.2924	144.062		677.1	2.25701	71.5993		191.1	1.21591	11.2419		240.5	2.37735	132.154
	77.352	0.620858	11.5726						599.839	1.21294	124.618		436.562	2.88091	136.625		436.562	3.3698	149.8						242.2	1.32649	21.3595
	83.798	0.561055	0.825505						616.531	1.27112	135.392		486.846	2.38204	95.6497		486.846	3.45299	155.967						301.9	1.39083	27.2458
	90.244	0.687781	23.5992										513.637	2.54448	108.992		513.637	3.11974	131.263						405.25	1.52851	39.8421
	96.69	0.663872	19.3026										557.762	2.66583	118.959		557.762	3.98578	195.462						460	1.60144	46.5136
	103.136	0.613039	10.1676																						510.5	1.63937	49.9842
	109.582	0.615984	10.6968
	116.028	0.700775	25.9342
	122.474	0.656761	18.0246
	128.92	0.625913	12.481
	135.366	0.719221	29.2492
	141.812	0.762244	36.9808
	157.653	0.762279	36.987
	196.734	0.905376	62.7026
	225.785	0.918834	65.121
	259.963	1.04293	87.4225
	297.606	1.04659	88.0795
	342.003	0.913123	64.0947
	381.562	1.14173	105.177
	434.132	1.04195	87.2466
	474.968	1.13553	104.063
	512.067	1.10965	99.4127
	558.642	1.33458	139.834
Figure4B	HEK293T																																	SEM_time	stdev_time	time	prentage_change	stdev_precntage	SEM
	Swelling1	Vesicle1	First expermint		Swelling2	Vesicle2	second expermint		Swelling3	Vesicle2	second expermint		Swelling4	Vesicle3	second expermint		Swelling5	Vescile4	third experiment		Swelling6	Vescile5	fourth experiment		Swelling7	Vesicle6	fourth experiment		Swelling8	Vescile7	fifth experiment			0.188538	0.533267	1.0117	22.7816	12.5304	4.43017
	time (min)	sorting	precentage change		time (min)	sorting	precentage change		time (min)	sorting	precentage change		time (min)	sorting	precentage change		time (min)	sorting	precentage change		time (min)	sorting	precentage change		time (min)	sorting	precentage change		time (min)	sorting	precentage change			0.463618	1.31131	2.36594	48.9364	30.2385	10.6909
	0	0.72176	0		0	1.30207	0		0	1.01635	0		0	0.61073	0		0	0.75057	0		0	0.4742	0		0	0.57951	0		0.233333	1.02082	0.00210727			0.770932	2.18052	3.50041	66.9817	40.5654	14.342
	0.4	1.06035	46.9117		0.56	1.37914	5.91904		1.38383	1.25029	23.0177		0.21922	0.67422	10.3958		0.48775	0.82876	10.4174		1.48605	0.61248	29.1607		1.71667	0.70806	22.1825		0.431167	0.969727	-5.00324
	0.8	1.40603	94.8058		1.4	1.59008	22.1198		3.69023	1.38581	36.3517		0.43843	0.72765	19.1443		0.97533	1.02188	36.1472		2.9727	0.84443	78.0747		4.03	0.82618	42.5653		0.7425	1.04233	2.10903
	1.7	1.67589	132.195		1.7	1.58972	22.0917		5.44267	1.59993	57.4192		0.65767	0.7737	26.6845		1.3006	1.213	61.6105		4.45933	0.90867	91.6217		6.9886	0.93034	60.5391		1.00667	1.09586	7.35327
																													1.40167	1.20412	17.9589
																													2.69333	1.35246	32.4906
																													2.91167	1.46377	43.3945

## Sheet: Figure S2A
Original data
	Migrasome number	Mean retention time of FM4-64 single positive pre-migrasome (min)
	1#	8.13933
	2#	8.0055
	3#	12.0042
	4#	7.99867
	5#	16.1328
	6#	11.9847
	7#	7.97767
	8#	12.1413
	9#	11.9268
	10#	7.99817
	11#	8.13667
	12#	3.99133
	13#	4.0455
	14#	3.9935
	15#	7.83817
	16#	7.95767
	17#	11.9427
	18#	7.94567
	19#	3.94017
	20#	7.97267
	21#	3.983
	22#	3.94017
	23#	4.0555
	24#	11.9827
	25#	3.961
	26#	8.00133
	27#	7.9755
	28#	12.2062
	29#	15.9752
	30#	3.985
	31#	7.973
	32#	7.973
	33#	7.98267
	34#	3.9895
	35#	11.992
	36#	7.98083
	37#	11.9083
	38#	7.94283
	39#	11.9902
	40#	11.9928
	41#	4.06533
	42#	4.05533
	43#	4.05533
	44#	8.002
	45#	12.0105
	46#	11.9957
	47#	8.20033
	48#	12.0105
	49#	12.0627
	50#	16.0058
	51#	8.00583
	52#	19.8043
	53#	12.182
	54#	8.20033
	55#	7.87633
	56#	11.858
	57#	11.858
	58#	16.1113
	59#	8.20033		Mean±SEM
	60#	12.0837		9.2 ± 0.5
	61#	11.9957
	62#	11.858
	63#	7.94867		First time
	64#	7.9715		Second time
	65#	12.245		Third time
	66#	12.0487		Fourth time

## Sheet: Figure S2B
Original data
	Migrasome	Maturation time [min]
	1#	147.981
	2#	151.98
	3#	163.978
	4#	83.9889
	5#	83.9889
	6#	115.985
	7#	111.985
	8#	95.9874
	9#	79.9895		Mean±SEM
	10#	83.9889		112.0 ± 10.14
	First time
	Second time
	Third time

## Sheet: Figure S3
Original data											Statistics
	Fluorescent intensity of Tspan4-GFP on migrasomes											Fluorescent intensity of Tspan4-GFP on migrasomes
	Growing migrasomes					Migrasomes that form and shrink back					Time [min]	Growing migrasomes			Migrasomes that form and shrink back
Time [min]	1#	2#	3#	4#		1#	2#	3#	4#			Mean	SEM	N	Mean	SEM	N
0	327.417	621.062	574.812	628		479.5	338.556	706.083	421.375		0	537.823	71.1217	4	486.378	78.7371	4
16	643.375	680.781	1236.12	545.938		425.714	546.25	1028.75	411.154		16	776.555	155.804	4	602.967	145.12	4
32	499.476	865.656	1502.02	719.625		645.412	902.769	1045.88	680.769		32	896.694	215.352	4	818.706	94.7496	4
48	530.095	795.346	1326.67	987.833		656.189	918.703	1352.44	975.095		48	909.985	167.616	4	975.606	143.547	4
64	708.622	1060.9	1472.78	1080.66		605.594	678.206	1205	1303.12		64	1080.74	156.142	4	947.981	178.464	4
80	1059.1	911.343	1376.28	1156.65		604.05	472.404	1143.38	1023.31		80	1125.84	97.5251	4	810.787	161.511	4
96	1155.07	887.971	1344.4	1335.61		600.941	600.645	810.8	748.844		96	1180.76	106.904	4	690.308	53.2061	4

## Sheet: Figure S4B
	Percentage of dissipated pre-mig (%)				Percentage of dissipated pre-mig (%)
	WT NRK	NRK Tspan4-GFP			WT NRK	NRK Tspan4-GFP
	51.4286	38.8889		Mean±SEM	67.09±2.693	30.24±2.224
	100	40		N	54	55
	100	55.5556		P value	Unpaired t-test,****, <0.0001
	50	34.1463
	100	36.8932		First time
	42.3729	37.931		Second time
	73.3333	50		Third time
	84	20		fourth time
	60	13.3333
	57.1429	48.8889
	78.9116	27.5
	64.7059	50
	90.3226	39.1304
	77.5	39.2857
	72	42
	64.2857	43.3962
	50	83.3333
	38.4615	53.125
	59.0909	21.7391
	81.8182	0
	100	21.4286
	87.8788	35.7895
	62.5	20
	66.6667	38.0952
	40.9091	10.4478
	60	41.1765
	35.7143	30
	68.75	25
	52.7778	14.2857
	30	20
	88.8889	21.7391
	53.8462	40
	66.6667	25
	64.2857	33.3333
	77.7778	16.6667
	52.9412	43.1818
	25	44.4444
	66.6667	17.0732
	40	33.3333
	80	2.17391
	92.8571	6.66667
	43.4783	25
	56.25	0
	87.5	14.8936
	45	21.8182
	78.5714	19.0476
	68	45.7143
	64.2857	26.9231
	44	35.1351
	100	44.4444
	80.6452	47.6191
	66.6667	14.2857
	90	44.4444
	88.8889	8.88889
		0

## Sheet: Figure S4C
	Pre-mig numbers per cell				Pre-mig numbers per cell
	WT NRK	NRK Tspan4-GFP			WT NRK	NRK Tspan4-GFP
	35	18		Mean±SEM	25.76±3.051	34.53±3.781
	4	25		N	54	55
	2	9		P value	Unpaired t-test, ns, 0.0745
	4	82
	1	103		First time
	59	87		Second time
	15	36		Third time
	25	5		fourth time
	35	30
	7	45
	147	120
	34	16
	31	23
	40	28
	50	50
	56	53
	32	12
	26	32
	22	46
	11	5
	4	98
	33	95
	24	15
	75	21
	22	67
	25	17
	14	10
	16	8
	36	7
	10	5
	9	23
	26	10
	27	40
	28	18
	9	12
	17	88
	12	18
	30	41
	40	18
	30	46
	28	30
	23	20
	16	19
	8	47
	20	55
	28	21
	25	35
	14	26
	25	37
	10	18
	31	21
	12	14
	10	9
	18	45
		20

## Sheet: Figure S4D
	Mature-mig numbers per cell				Mature-mig numbers per cell
	WT NRK	NRK Tspan4-GFP			WT NRK	NRK Tspan4-GFP
	17	11		Mean±SEM	8.889±1.049	24.05±2.700
	0	15		N	54	55
	0	4		P value	Unpaired t-test, ****, <0.0001
	2	54
	0	65		First time
	34	54		Second time
	4	18		Third time
	4	4		fourth time
	14	26
	3	23
	31	87
	12	8
	3	14
	9	17
	14	29
	20	30
	16	2
	16	15
	9	36
	2	5
	0	77
	4	61
	9	12
	25	13
	13	60
	10	10
	9	7
	5	6
	17	6
	7	4
	1	18
	12	6
	9	30
	10	12
	2	10
	8	50
	9	10
	10	34
	24	12
	6	45
	2	28
	13	15
	7	19
	1	40
	11	43
	6	17
	8	19
	5	19
	14	24
	0	10
	6	11
	4	12
	1	5
	2	41
		20

[truncated: 6 more sheets: Figure S4F, Figure S4G, Figure S4H, FigureS13C, Figure14D, Figure S15]
